# Supplementary material for: COVID-19 Outcomes and Vaccinations in Swedish Solid Organ Transplant Recipients 2020–2021: A Nationwide Multi-Register Comparative Cohort Study
Source: Viruses. 2024 Feb 8;16(2):271. doi: 10.3390/v16020271 (PMC10893154; doi:10.3390/v16020271)
Supplement: Supplementary file 1 [file viruses-16-00271-s001.zip]

Archive with 1 entries (1 files):
- viruses-2807767-supplementary.pdf
